# Supplementary material for: Oral Health-Related Quality of Life throughout Treatment with Clear Aligners in Comparison to Conventional Metal Fixed Orthodontic Appliances: A Systematic Review
Source: Int J Environ Res Public Health. 2023 Feb 17;20(4):3537. doi: 10.3390/ijerph20043537 (PMC9961780; doi:10.3390/ijerph20043537)
Supplement: Supplementary file 1 [file ijerph-20-03537-s001.zip]

Archive with 1 entries (1 files):
- ijerph-2204868-supplementary.pdf
